# Supplementary material for: ﻿A new species of Ranunculus (Ranunculaceae) from Western Pamir-Alay, Uzbekistan
Source: PhytoKeys. 2022 Apr 1;193:125–39. doi: 10.3897/phytokeys.193.70757 (PMC9005467; doi:10.3897/phytokeys.193.70757)
Supplement: XML Treatment for Ranunculus tojibaevii [file phytokeys.193.70757-treatment1.xml]

<!DOCTYPE tp:taxon-treatment
  PUBLIC "-//TaxonX//DTD Taxonomic Treatment Publishing DTD v0 20100105//EN" "tax-treatment-NSO.dtd">
<tp:taxon-treatment xmlns:tp="http://www.plazi.org/taxpub"><tp:treatment-meta><kwd-group><label>Taxon classification</label><kwd>
              <named-content content-type="kingdom">Plantae</named-content>
            </kwd><kwd>
              <named-content content-type="order">Ranunculales</named-content>
            </kwd><kwd>
              <named-content content-type="family">Ranunculaceae</named-content>
            </kwd></kwd-group><mixed-citation publication-type="journal"><person-group><name><surname>Shchegoleva</surname><given-names>Natalia V.</given-names></name><name><surname>Nikitina</surname><given-names>Elena V.</given-names></name><name><surname>Juramurodov</surname><given-names>Inom J.</given-names></name><name><surname>Zverev</surname><given-names>Andrei A.</given-names></name><name><surname>Turginov</surname><given-names>Orzimat T.</given-names></name><name><surname>Jabborov</surname><given-names>Anvarbek M.</given-names></name><name><surname>Yusupov</surname><given-names>Ziyoviddin</given-names></name><name><surname>Dekhkonov</surname><given-names>Davron B.</given-names></name><name><surname>Deng</surname><given-names>Tao</given-names></name><name><surname>Sun</surname><given-names>Hang</given-names></name></person-group><article-title>﻿A new species of <italic><tp:taxon-name><tp:taxon-name-part taxon-name-part-type="genus" reg="Ranunculus">Ranunculus</tp:taxon-name-part></tp:taxon-name></italic> (<tp:taxon-name><tp:taxon-name-part taxon-name-part-type="family">Ranunculaceae</tp:taxon-name-part></tp:taxon-name>) from Western Pamir-Alay, Uzbekistan</article-title><source>PhytoKeys</source><day>01</day><month>04</month><year>2022</year><volume>193</volume><fpage>125</fpage><lpage>139</lpage><pub-id pub-id-type="doi">10.3897/phytokeys.193.70757</pub-id></mixed-citation></tp:treatment-meta><tp:nomenclature><label>﻿</label><tp:taxon-name>
            <object-id xmlns:xlink="http://www.w3.org/1999/xlink" content-type="arpha" xlink:type="simple">200BBEC3-EDDC-5391-B0F9-79F409C8D487</object-id>
            <tp:taxon-name-part taxon-name-part-type="genus" reg="Ranunculus">Ranunculus</tp:taxon-name-part>
            <tp:taxon-name-part taxon-name-part-type="species" reg="tojibaevii">tojibaevii</tp:taxon-name-part>
            <object-id xmlns:xlink="http://www.w3.org/1999/xlink" content-type="ipni" xlink:type="simple">urn:lsid:ipni.org:names:77296907-1</object-id>
          </tp:taxon-name><tp:taxon-authority>Schegol. &amp; Turginov</tp:taxon-authority><tp:taxon-status xmlns:xlink="http://www.w3.org/1999/xlink" xlink:type="simple">sp. nov.</tp:taxon-status><xref ref-type="fig" rid="F2">Figs 2</xref><xref ref-type="fig" rid="F3">, 3</xref></tp:nomenclature><tp:treatment-sec sec-type="diagnosis" id="SECID0E3HAG"><title>Diagnosis.</title><p>Similar to <italic><tp:taxon-name><tp:taxon-name-part taxon-name-part-type="genus" reg="Ranunculus">R.</tp:taxon-name-part><tp:taxon-name-part taxon-name-part-type="species" reg="botschantzevii">botschantzevii</tp:taxon-name-part></tp:taxon-name></italic>, <italic><tp:taxon-name><tp:taxon-name-part taxon-name-part-type="genus" reg="Ranunculus">R.</tp:taxon-name-part><tp:taxon-name-part taxon-name-part-type="species" reg="convexiusculus">convexiusculus</tp:taxon-name-part></tp:taxon-name></italic> and <italic><tp:taxon-name><tp:taxon-name-part taxon-name-part-type="genus" reg="Ranunculus">R.</tp:taxon-name-part><tp:taxon-name-part taxon-name-part-type="species" reg="alpigenus">alpigenus</tp:taxon-name-part></tp:taxon-name></italic> morphologically, but differing in the rounded-reniform radical leaves dissected into 3–5 segments, each 2–5-partite into elongated lobes rounded at the apex (Fig. <xref ref-type="fig" rid="F4">4</xref>). <italic><tp:taxon-name><tp:taxon-name-part taxon-name-part-type="genus" reg="Ranunculus">Ranunculus</tp:taxon-name-part><tp:taxon-name-part taxon-name-part-type="species" reg="tojibaevii">tojibaevii</tp:taxon-name-part></tp:taxon-name></italic> differs from <italic><tp:taxon-name><tp:taxon-name-part taxon-name-part-type="genus" reg="Ranunculus">R.</tp:taxon-name-part><tp:taxon-name-part taxon-name-part-type="species" reg="alpigenus">alpigenus</tp:taxon-name-part></tp:taxon-name></italic> in having fewer levels of leaf blade dissection. It differs from <italic><tp:taxon-name><tp:taxon-name-part taxon-name-part-type="genus" reg="Ranunculus">R.</tp:taxon-name-part><tp:taxon-name-part taxon-name-part-type="species" reg="convexiusculus">convexiusculus</tp:taxon-name-part></tp:taxon-name></italic> in the dissection of the radical leaf blades, larger flowers and having somewhat white, bristle-like hairs on the root collar and also from <italic><tp:taxon-name><tp:taxon-name-part taxon-name-part-type="genus" reg="Ranunculus">R.</tp:taxon-name-part><tp:taxon-name-part taxon-name-part-type="species" reg="botschantzevii">botschantzevii</tp:taxon-name-part></tp:taxon-name></italic> by the rounded apical lobes of the basal leaves and more xeromorphic habit.</p><fig id="F2" position="float" orientation="portrait"><object-id xmlns:xlink="http://www.w3.org/1999/xlink" content-type="doi" xlink:type="simple">10.3897/phytokeys.193.70757.figure2</object-id><object-id xmlns:xlink="http://www.w3.org/1999/xlink" content-type="arpha" xlink:type="simple">FF2FEF97-A94F-5007-84C8-AC162751B62B</object-id><label>Figure 2.</label><caption><p><italic><tp:taxon-name><tp:taxon-name-part taxon-name-part-type="genus" reg="Ranunculus">Ranunculus</tp:taxon-name-part><tp:taxon-name-part taxon-name-part-type="species" reg="tojibaevii">tojibaevii</tp:taxon-name-part></tp:taxon-name></italic> Schegol. &amp; Turginov (<italic>Shchegoleva</italic>, <italic>Jabborov</italic>, <italic>Turginov</italic>, holotype TASH-003743).</p></caption><graphic xmlns:xlink="http://www.w3.org/1999/xlink" xlink:href="phytokeys-193-125-g002.jpg" position="float" orientation="portrait" xlink:type="simple" id="oo_667252.jpg"><uri content-type="original_file" xlink:type="simple">https://binary.pensoft.net/fig/667252</uri></graphic></fig></tp:treatment-sec><tp:treatment-sec sec-type="material" id="SECID0ERLAG"><title>Type.</title><p>Uzbekistan. Hissar Ridge, Baysuntau, Khodzha-Gurgur-ata Mountains, vicinity of the Village Gumatag, <named-content xmlns:xlink="http://www.w3.org/1999/xlink" content-type="dwc:verbatimCoordinates" xlink:type="simple"><named-content content-type="geo-json" specific-use="{&#34;type&#34;:&#34;Point&#34;,&#34;coordinates&#34;:[67.351390,38.371480]}" id="NCID0E1LAG" xlink:type="simple">38°22.2888'N, 67°21.0834'E</named-content></named-content>, 2482 m a.s.l., 30 May 2019, N. Shchegoleva, A. Jabborov, O. Turginov (holotype: TASH-003743; isotypes: TASH-003748, TASH-003749, TASH-003750, TK-002339).</p><fig id="F3" position="float" orientation="portrait"><object-id xmlns:xlink="http://www.w3.org/1999/xlink" content-type="doi" xlink:type="simple">10.3897/phytokeys.193.70757.figure3</object-id><object-id xmlns:xlink="http://www.w3.org/1999/xlink" content-type="arpha" xlink:type="simple">9118CA98-92CB-5F3C-A47A-6B6FA2E8ACC1</object-id><label>Figure 3.</label><caption><p><italic><tp:taxon-name><tp:taxon-name-part taxon-name-part-type="genus" reg="Ranunculus">Ranunculus</tp:taxon-name-part><tp:taxon-name-part taxon-name-part-type="species" reg="tojibaevii">tojibaevii</tp:taxon-name-part></tp:taxon-name></italic> Schegol. &amp; Turginov. Habitat (<bold>A</bold> flowering <bold>B</bold> fruiting) and flower (<bold>C</bold>). Scale bar: 1 cm.</p></caption><graphic xmlns:xlink="http://www.w3.org/1999/xlink" xlink:href="phytokeys-193-125-g003.jpg" position="float" orientation="portrait" xlink:type="simple" id="oo_667253.jpg"><uri content-type="original_file" xlink:type="simple">https://binary.pensoft.net/fig/667253</uri></graphic></fig></tp:treatment-sec><tp:treatment-sec sec-type="description" id="SECID0E4MAG"><title>Description.</title><p><italic>Herbs</italic> perennial. <italic>Roots</italic> dimorphic, some roots subulate, up to 0.5 mm thick, storage roots palmately-thickened, ca. 2.5 mm thick; root collar with milk-white bristle-like hairs. <italic>Stems</italic> 10–12(–15) cm tall, up to 2 mm diam., erect, branched, pubescent with white curly hairs, 1–3-flowered. <italic>Leaves</italic> dimorphic, radical leaves 2–3, 1.6–2 × 1.5–2.2 cm, blade rounded-reniform, 3–5-dissected, segments 2–5-partite, elongate, lobes apically rounded; cauline leaves 1–2, petiole short, slender, blade trisected, lobes 0.6–0.9 × 0.1–0.2 cm, oblong-lanceolate. <italic>Flowers</italic> 1.6–2.4 cm diam., sepals 0.4–0.6 mm long, ovate-concave, sparsely white pubescent; petals 0.9–1.2 cm long, well-developed, ovate, apex rounded. Infructescence globose-ovoid; receptacle oblongoid, glabrous; achenes 1–1.8 mm long, with white bristle-like hairs; beak hamate-curved.</p><fig id="F4" position="float" orientation="portrait"><object-id xmlns:xlink="http://www.w3.org/1999/xlink" content-type="doi" xlink:type="simple">10.3897/phytokeys.193.70757.figure4</object-id><object-id xmlns:xlink="http://www.w3.org/1999/xlink" content-type="arpha" xlink:type="simple">B68F9E0C-CB8A-5028-BF8E-44B3BCD96378</object-id><label>Figure 4.</label><caption><p>Series of basal leaves in related species <bold>A</bold><italic><tp:taxon-name><tp:taxon-name-part taxon-name-part-type="genus" reg="Ranunculus">Ranunculus</tp:taxon-name-part><tp:taxon-name-part taxon-name-part-type="species" reg="tojibaevii">tojibaevii</tp:taxon-name-part></tp:taxon-name></italic> (from the holotype) <bold>B</bold><italic><tp:taxon-name><tp:taxon-name-part taxon-name-part-type="genus" reg="Ranunculus">R.</tp:taxon-name-part><tp:taxon-name-part taxon-name-part-type="species" reg="alpigenus">alpigenus</tp:taxon-name-part></tp:taxon-name></italic><bold>C</bold><italic><tp:taxon-name><tp:taxon-name-part taxon-name-part-type="genus" reg="Ranunculus">R.</tp:taxon-name-part><tp:taxon-name-part taxon-name-part-type="species" reg="botschantzevii">botschantzevii</tp:taxon-name-part></tp:taxon-name></italic><bold>D</bold><italic><tp:taxon-name><tp:taxon-name-part taxon-name-part-type="genus" reg="Ranunculus">R.</tp:taxon-name-part><tp:taxon-name-part taxon-name-part-type="species" reg="convexiusculus">convexiusculus</tp:taxon-name-part></tp:taxon-name></italic>. Scale bar: 1 cm.</p></caption><graphic xmlns:xlink="http://www.w3.org/1999/xlink" xlink:href="phytokeys-193-125-g004.jpg" position="float" orientation="portrait" xlink:type="simple" id="oo_667254.jpg"><uri content-type="original_file" xlink:type="simple">https://binary.pensoft.net/fig/667254</uri></graphic></fig></tp:treatment-sec><tp:treatment-sec sec-type="Specimen seen (paratype)" id="SECID0EOPAG"><title>Specimen seen (paratype).</title><p>Uzbekistan. Pamir-Alay, South-western spurs of the Hissar Ridge, Baysuntau, vicinity of the Village Gumatag, amongst the stones, 4 June 2013, O. Turginov (TASH-003754).</p></tp:treatment-sec><tp:treatment-sec sec-type="phenology" id="SECID0ETPAG"><title>Phenology.</title><p>Flowering in May. Fruiting in May and June.</p></tp:treatment-sec><tp:treatment-sec sec-type="distribution" id="SECID0EYPAG"><title>Distribution.</title><p><italic><tp:taxon-name><tp:taxon-name-part taxon-name-part-type="genus" reg="Ranunculus">Ranunculus</tp:taxon-name-part><tp:taxon-name-part taxon-name-part-type="species" reg="tojibaevii">tojibaevii</tp:taxon-name-part></tp:taxon-name></italic> is distributed in the Khodzha-Gurgur-ata of the Baysuntau Mountains area of Hissar Ridge (Fig. <xref ref-type="fig" rid="F5">5</xref>). The closely-related <italic><tp:taxon-name><tp:taxon-name-part taxon-name-part-type="genus" reg="Ranunculus">R.</tp:taxon-name-part><tp:taxon-name-part taxon-name-part-type="species" reg="convexiusculus">convexiusculus</tp:taxon-name-part></tp:taxon-name></italic> is endemic to Central Asia and <italic><tp:taxon-name><tp:taxon-name-part taxon-name-part-type="genus" reg="Ranunculus">R.</tp:taxon-name-part><tp:taxon-name-part taxon-name-part-type="species" reg="botschantzevii">botschantzevii</tp:taxon-name-part></tp:taxon-name></italic> is endemic to the Western Pamir-Alay.</p><fig id="F5" position="float" orientation="portrait"><object-id xmlns:xlink="http://www.w3.org/1999/xlink" content-type="doi" xlink:type="simple">10.3897/phytokeys.193.70757.figure5</object-id><object-id xmlns:xlink="http://www.w3.org/1999/xlink" content-type="arpha" xlink:type="simple">5FADE859-49F0-5C7B-A554-45BD29E3A6AD</object-id><label>Figure 5.</label><caption><p>Distribution of <italic><tp:taxon-name><tp:taxon-name-part taxon-name-part-type="genus" reg="Ranunculus">Ranunculus</tp:taxon-name-part><tp:taxon-name-part taxon-name-part-type="species" reg="tojibaevii">tojibaevii</tp:taxon-name-part></tp:taxon-name></italic>, <italic><tp:taxon-name><tp:taxon-name-part taxon-name-part-type="genus" reg="Ranunculus">R.</tp:taxon-name-part><tp:taxon-name-part taxon-name-part-type="species" reg="alpigenus">alpigenus</tp:taxon-name-part></tp:taxon-name></italic>, <italic><tp:taxon-name><tp:taxon-name-part taxon-name-part-type="genus" reg="Ranunculus">R.</tp:taxon-name-part><tp:taxon-name-part taxon-name-part-type="species" reg="botschantzevii">botschantzevii</tp:taxon-name-part></tp:taxon-name></italic> and <italic><tp:taxon-name><tp:taxon-name-part taxon-name-part-type="genus" reg="Ranunculus">R.</tp:taxon-name-part><tp:taxon-name-part taxon-name-part-type="species" reg="convexiusculus">convexiusculus</tp:taxon-name-part></tp:taxon-name></italic>.</p></caption><graphic xmlns:xlink="http://www.w3.org/1999/xlink" xlink:href="phytokeys-193-125-g005.jpg" position="float" orientation="portrait" xlink:type="simple" id="oo_667255.jpg"><uri content-type="original_file" xlink:type="simple">https://binary.pensoft.net/fig/667255</uri></graphic></fig></tp:treatment-sec><tp:treatment-sec sec-type="habitat" id="SECID0E3SAG"><title>Habitat and plant associations.</title><p><italic><tp:taxon-name><tp:taxon-name-part taxon-name-part-type="genus" reg="Ranunculus">Ranunculus</tp:taxon-name-part><tp:taxon-name-part taxon-name-part-type="species" reg="tojibaevii">tojibaevii</tp:taxon-name-part></tp:taxon-name></italic> is rupicolous on southern and western exposed limestone outcrops and in cracks and crevices of large boulders at 2,450–2,500 m. a.s.l. The region is alpine and rather xerophytic. The common taxonomic composition of phytocenosеs includes <italic><tp:taxon-name><tp:taxon-name-part taxon-name-part-type="genus" reg="Cerasus">Cerasus</tp:taxon-name-part><tp:taxon-name-part taxon-name-part-type="species" reg="amygdaliflora">amygdaliflora</tp:taxon-name-part></tp:taxon-name></italic> Nevski (<tp:taxon-name><tp:taxon-name-part taxon-name-part-type="family">Rosaceae</tp:taxon-name-part></tp:taxon-name>), <italic><tp:taxon-name><tp:taxon-name-part taxon-name-part-type="genus" reg="Corydalis">Corydalis</tp:taxon-name-part><tp:taxon-name-part taxon-name-part-type="species" reg="ledebouriana">ledebouriana</tp:taxon-name-part></tp:taxon-name></italic> Kar. &amp; Kir. (<tp:taxon-name><tp:taxon-name-part taxon-name-part-type="family">Papaveraceae</tp:taxon-name-part></tp:taxon-name>), <italic><tp:taxon-name><tp:taxon-name-part taxon-name-part-type="genus" reg="Cousinia">Cousinia</tp:taxon-name-part><tp:taxon-name-part taxon-name-part-type="species" reg="regelii">regelii</tp:taxon-name-part></tp:taxon-name></italic> C.Winkl. (<tp:taxon-name><tp:taxon-name-part taxon-name-part-type="family">Asteraceae</tp:taxon-name-part></tp:taxon-name>), <italic><tp:taxon-name><tp:taxon-name-part taxon-name-part-type="genus" reg="Eremurus">Eremurus</tp:taxon-name-part><tp:taxon-name-part taxon-name-part-type="species" reg="regelii">regelii</tp:taxon-name-part></tp:taxon-name></italic> Vved. (<tp:taxon-name><tp:taxon-name-part taxon-name-part-type="family">Asphodelaceae</tp:taxon-name-part></tp:taxon-name>), <italic><tp:taxon-name><tp:taxon-name-part taxon-name-part-type="genus" reg="Gagea">Gagea</tp:taxon-name-part><tp:taxon-name-part taxon-name-part-type="species" reg="gymnopoda">gymnopoda</tp:taxon-name-part></tp:taxon-name></italic> Vved. (<tp:taxon-name><tp:taxon-name-part taxon-name-part-type="family">Liliaceae</tp:taxon-name-part></tp:taxon-name>), <italic><tp:taxon-name><tp:taxon-name-part taxon-name-part-type="genus" reg="Iris">Iris</tp:taxon-name-part><tp:taxon-name-part taxon-name-part-type="species" reg="khassanovii">khassanovii</tp:taxon-name-part></tp:taxon-name></italic> Tojibaev &amp; Turginov, <italic><tp:taxon-name><tp:taxon-name-part taxon-name-part-type="genus" reg="Iris">I.</tp:taxon-name-part><tp:taxon-name-part taxon-name-part-type="species" reg="parvula">parvula</tp:taxon-name-part></tp:taxon-name></italic> (Vved.) T.Hall &amp; Seisums, <italic><tp:taxon-name><tp:taxon-name-part taxon-name-part-type="genus" reg="Iris">I.</tp:taxon-name-part><tp:taxon-name-part taxon-name-part-type="species" reg="stolonifera">stolonifera</tp:taxon-name-part></tp:taxon-name></italic> Maxim. (all <tp:taxon-name><tp:taxon-name-part taxon-name-part-type="family">Iridaceae</tp:taxon-name-part></tp:taxon-name>), <italic><tp:taxon-name><tp:taxon-name-part taxon-name-part-type="genus" reg="Rheum">Rheum</tp:taxon-name-part><tp:taxon-name-part taxon-name-part-type="species" reg="maximowiczii">maximowiczii</tp:taxon-name-part></tp:taxon-name></italic> Losinsk. (<tp:taxon-name><tp:taxon-name-part taxon-name-part-type="family">Polygonaceae</tp:taxon-name-part></tp:taxon-name>), <italic><tp:taxon-name><tp:taxon-name-part taxon-name-part-type="genus" reg="Tulipa">Tulipa</tp:taxon-name-part><tp:taxon-name-part taxon-name-part-type="species" reg="lanata">lanata</tp:taxon-name-part></tp:taxon-name></italic> Regel (<tp:taxon-name><tp:taxon-name-part taxon-name-part-type="family">Liliaceae</tp:taxon-name-part></tp:taxon-name>) and <italic><tp:taxon-name><tp:taxon-name-part taxon-name-part-type="genus" reg="Ziziphora">Ziziphora</tp:taxon-name-part><tp:taxon-name-part taxon-name-part-type="species" reg="pamiroalaica">pamiroalaica</tp:taxon-name-part></tp:taxon-name></italic> Juz. (<tp:taxon-name><tp:taxon-name-part taxon-name-part-type="family">Lamiaceae</tp:taxon-name-part></tp:taxon-name>).</p></tp:treatment-sec><tp:treatment-sec sec-type="conservation status" id="SECID0ETYAG"><title>Conservation status.</title><p><italic><tp:taxon-name><tp:taxon-name-part taxon-name-part-type="genus" reg="Ranunculus">Ranunculus</tp:taxon-name-part><tp:taxon-name-part taxon-name-part-type="species" reg="tojibaevii">tojibaevii</tp:taxon-name-part></tp:taxon-name></italic> is a local, narrowly distributed endemic, represented by two or three individuals per m<sup>2</sup> within an area of &lt; 500 m<sup>2</sup>. It should therefore be assigned the status EN (Endangered), Criteria B1 ab(i, ii, iii)+ B2 ab(i, ii, iii), following the IUCN Standards and Petitions Committee (<xref ref-type="bibr" rid="B11">IUCN 2019</xref>).</p></tp:treatment-sec><tp:treatment-sec sec-type="notes" id="SECID0EMZAG"><title>Notes.</title><p><italic><tp:taxon-name><tp:taxon-name-part taxon-name-part-type="genus" reg="Ranunculus">Ranunculus</tp:taxon-name-part><tp:taxon-name-part taxon-name-part-type="species" reg="tojibaevii">tojibaevii</tp:taxon-name-part></tp:taxon-name></italic> differs from closely-related species by its habitat on well-heated limestone outcrops, as well as in cracks and crevices of large boulders at ca. 2,500 m a.s.l., which is atypical of related species. <italic><tp:taxon-name><tp:taxon-name-part taxon-name-part-type="genus" reg="Ranunculus">Ranunculus</tp:taxon-name-part><tp:taxon-name-part taxon-name-part-type="species" reg="convexiusculus">convexiusculus</tp:taxon-name-part></tp:taxon-name></italic> is on clayey-stony soil, less often on slopes of fine earth, at 2,000–2,600 m a.s.l. <italic><tp:taxon-name><tp:taxon-name-part taxon-name-part-type="genus" reg="Ranunculus">Ranunculus</tp:taxon-name-part><tp:taxon-name-part taxon-name-part-type="species" reg="botschantzevii">botschantzevii</tp:taxon-name-part></tp:taxon-name></italic> is hygrophilous in wet mountain meadows with melting snow and on slopes of fine clayey soil at 2,400–3,500 m a.s.l. <italic><tp:taxon-name><tp:taxon-name-part taxon-name-part-type="genus" reg="Ranunculus">Ranunculus</tp:taxon-name-part><tp:taxon-name-part taxon-name-part-type="species" reg="alpigenus">alpigenus</tp:taxon-name-part></tp:taxon-name></italic> grows on slopes of fine soil of the alpine belt at 2,800–4,000 m a.s.l. All these species are endemic to the western Pamir-Alay. The vicariant species to <italic><tp:taxon-name><tp:taxon-name-part taxon-name-part-type="genus" reg="Ranunculus">R.</tp:taxon-name-part><tp:taxon-name-part taxon-name-part-type="species" reg="alpigenus">alpigenus</tp:taxon-name-part></tp:taxon-name></italic> is <italic><tp:taxon-name><tp:taxon-name-part taxon-name-part-type="genus" reg="Ranunculus">R.</tp:taxon-name-part><tp:taxon-name-part taxon-name-part-type="species" reg="badachschanicus">badachschanicus</tp:taxon-name-part></tp:taxon-name></italic> Ovcz. &amp; Koch. from the western Pamirs.</p></tp:treatment-sec><tp:treatment-sec sec-type="etymology" id="SECID0EU2AG"><title>Etymology.</title><p><italic><tp:taxon-name><tp:taxon-name-part taxon-name-part-type="genus" reg="Ranunculus">Ranunculus</tp:taxon-name-part><tp:taxon-name-part taxon-name-part-type="species" reg="tojibaevii">tojibaevii</tp:taxon-name-part></tp:taxon-name></italic> is named after Komiljon Tojibaev, a leading botanist, professor and academician from Uzbekistan who actively promotes the botanical sciences in Central Asia.</p><table-wrap id="T3" position="float" orientation="portrait"><label>Table 3.</label><caption><p>Comparison of <italic><tp:taxon-name><tp:taxon-name-part taxon-name-part-type="genus" reg="Ranunculus">R.</tp:taxon-name-part><tp:taxon-name-part taxon-name-part-type="species" reg="tojibaevii">tojibaevii</tp:taxon-name-part></tp:taxon-name></italic>, <italic><tp:taxon-name><tp:taxon-name-part taxon-name-part-type="genus" reg="Ranunculus">R.</tp:taxon-name-part><tp:taxon-name-part taxon-name-part-type="species" reg="botschantzevii">botschantzevii</tp:taxon-name-part></tp:taxon-name></italic>, <italic><tp:taxon-name><tp:taxon-name-part taxon-name-part-type="genus" reg="Ranunculus">R.</tp:taxon-name-part><tp:taxon-name-part taxon-name-part-type="species" reg="convexiusculus">convexiusculus</tp:taxon-name-part></tp:taxon-name></italic> and <italic><tp:taxon-name><tp:taxon-name-part taxon-name-part-type="genus" reg="Ranunculus">R.</tp:taxon-name-part><tp:taxon-name-part taxon-name-part-type="species" reg="alpigenus">alpigenus.</tp:taxon-name-part></tp:taxon-name></italic></p></caption><table id="TID0EJQBG" rules="all"><tbody><tr><th rowspan="1" colspan="1"/><th rowspan="1" colspan="1">
                    <italic>
                      <tp:taxon-name><tp:taxon-name-part taxon-name-part-type="genus" reg="Ranunculus">R.</tp:taxon-name-part><tp:taxon-name-part taxon-name-part-type="species" reg="tojibaevii">tojibaevii</tp:taxon-name-part></tp:taxon-name>
                    </italic>
                  </th><th rowspan="1" colspan="1">
                    <italic>
                      <tp:taxon-name><tp:taxon-name-part taxon-name-part-type="genus" reg="Ranunculus">R.</tp:taxon-name-part><tp:taxon-name-part taxon-name-part-type="species" reg="botschantzevii">botschantzevii</tp:taxon-name-part></tp:taxon-name>
                    </italic>
                  </th><th rowspan="1" colspan="1">
                    <italic>
                      <tp:taxon-name><tp:taxon-name-part taxon-name-part-type="genus" reg="Ranunculus">R.</tp:taxon-name-part><tp:taxon-name-part taxon-name-part-type="species" reg="convexiusculus">convexiusculus</tp:taxon-name-part></tp:taxon-name>
                    </italic>
                  </th><th rowspan="1" colspan="1">
                    <italic>
                      <tp:taxon-name><tp:taxon-name-part taxon-name-part-type="genus" reg="Ranunculus">R.</tp:taxon-name-part><tp:taxon-name-part taxon-name-part-type="species" reg="alpigenus">alpigenus</tp:taxon-name-part></tp:taxon-name>
                    </italic>
                  </th></tr><tr><td rowspan="1" colspan="1">
                    <bold>Blade of radical leaves</bold>
                  </td><td rowspan="1" colspan="1">rounded-ovate, 3–5-dissected, segments further 2–5-dissected, lobules elongated, rounded at apex</td><td rowspan="1" colspan="1">triangular-reniform, 3–5-partite, segments narrowly cuneate, unequally and subacutely dentate</td><td rowspan="1" colspan="1">reniform, dissected 1/3 to nearly 1/2 of its length, lobes broad incised-dentate</td><td rowspan="1" colspan="1">broadly ovate, dissected into pinnatipartite segments, segments tripartite, terminal lobules oblong</td></tr><tr><td rowspan="1" colspan="1">
                    <bold>Sepals</bold>
                  </td><td rowspan="1" colspan="1">narrowly elliptic, concave, less than half as long as petals, with long reclinate hairs</td><td rowspan="1" colspan="1">elliptic, concave, some shorter than the petals, with sparse, long reclinate hairs</td><td rowspan="1" colspan="1">elliptic, concave, half as long as petals, with short reclinate spreading hairs</td><td rowspan="1" colspan="1">elliptic, concave, with scattered hairs</td></tr><tr><td rowspan="1" colspan="1">
                    <bold>Petals</bold>
                  </td><td rowspan="1" colspan="1">oblong-obovate, greenish-yellow, base cuneate, margin undulate</td><td rowspan="1" colspan="1">obovate, bright yellow, becoming dark when dry, base broadly cuneate, margin undulate</td><td rowspan="1" colspan="1">very broadly ovate, golden yellow, base cuneate, margin slightly undulate</td><td rowspan="1" colspan="1">oblong-ovate, yellow-green, base narrowly cuneate, marginundulate</td></tr><tr><td rowspan="1" colspan="1">
                    <bold>Achenes</bold>
                  </td><td rowspan="1" colspan="1">1.0–1.8 mm long, asymmetrically ovate, slightly convex, with semi-appressed hairs</td><td rowspan="1" colspan="1">2.2–2.5 mm long, oblong, slightly laterally compressed, with appressed hairs</td><td rowspan="1" colspan="1">1.8–2.5 mm long, oblong, slightly convex, with appressed hairs</td><td rowspan="1" colspan="1">1.5–2.0 mm long, asymmetrically obovate, laterally compressed, with scattered not appressed hairs</td></tr></tbody></table></table-wrap></tp:treatment-sec><ref-list><ref id="B11"><mixed-citation xmlns:xlink="http://www.w3.org/1999/xlink" xlink:type="simple"><institution xlink:type="simple">IUCN</institution> (<year>2019</year>) Guidelines for Using the IUCN Red List Categories and Criteria. Version 14. Prepared by the Standards and Petitions Committee.</mixed-citation></ref></ref-list></tp:taxon-treatment>
